# Supplementary material for: Better survival with lobectomy versus sublobar resection in patients with hypermetabolic c-stage IA lung cancer on positron emission tomography/computed tomography
Source: Eur J Cardiothorac Surg. 2024 Sep 25;66(4):ezae347. doi: 10.1093/ejcts/ezae347 (PMC11460284; doi:10.1093/ejcts/ezae347)
Supplement: ezae347_Supplementary_Data [file ezae347_supplementary_data.zip]

Archive with 9 entries (9 files):
- suplFig3b.tiff
- suplFig4a.tiff
- suplFig4b.tiff
- suplFig4c.tiff
- CORRECT Supplementary Tables.docx
- suplFig1a.tiff
- suplFig1b.tiff
- suplFig2.tiff
- suplFig3a.tiff
